# Supplementary material for: A Novel Strategy of Combined Pulsed Electro-Oxidation and Electrolysis for Degradation of Sulfadiazine
Source: Molecules. 2023 Apr 21;28(8):3620. doi: 10.3390/molecules28083620 (PMC10142080; doi:10.3390/molecules28083620)
Supplement: Supplementary file 1 [file molecules-28-03620-s001.zip]

Archive with 1 entries (1 files):
- molecules-2310201-supplementary.pdf
